# Supplementary material for: Glycyrrhiza glabra L. Extracts Prevent LPS-Induced Inflammation in RAW264.7 Cells by Targeting Pro-Inflammatory Cytokines, Mediators and the JAK/STAT Signaling Pathway
Source: Foods. 2025 Oct 31;14(21):3746. doi: 10.3390/foods14213746 (PMC12610661; doi:10.3390/foods14213746)
Supplement: Supplementary file 1 [file foods-14-03746-s001.zip]

Archive with 1 entries (1 files):
- foods-3916522-supplementary.pdf
